# Supplementary material for: Molecular identification of immature stages of medically important fly species, Puducherry, South India: a preliminary study
Source: Front Insect Sci. 2025 May 15;5:1551807. doi: 10.3389/finsc.2025.1551807 (PMC12119495; doi:10.3389/finsc.2025.1551807)
Supplement: Supplementary Additional File 1 — Haplotype table for all three species. [file SupplementaryFile1.xlsx]

## Sheet: C. megacephala
Haplotypes	Individuals No	individuals Name	1	2	3	4	5	6	7	8	9	10	11	12	13	14	15	16	17	18	19	20	21	22	23	24	25	26	27	28	29	30	31	32	33	34	35	36	37	38	39	40	41	42	43	44	45	46	47
Hap_1	21	IM3_VCRC, IF5_VCRC, KM873619.1_Korea, JN014844.1_Malaysia, JN604565.1_China, JX430023.1_Bangalore, AB907185.1_Chennai, AB910389.1_Chennai, KP734014.1_Punjab, KR021149.1_Karnataka, KT353002._Aurangabad, KX893344.1_USA, KX230656.1_Bangalore, MG780140.1_Maharastra, MG816777.1_Maharastra, MH675882.1_Haryana, MN082633.1_Maharastra, OP506136.1_chandigarh, MZ461937.1_Chidambaram, MZ749686.1_Westbengal, …	C	A	G	C	C	T	A	T	G	T	C	T	C	C	G	A	T	A	T	C	T	C	C	C	G	A	A	A	T	A	G	C	C	T	T	T	A	C	C	C	C	C	T	A	T	T	A
Hap_2	1	DQ119584.1_Punjab	G	A	T	T	T	A	T	C	T	G	G	A	T	T	A	C	T	G	G	T	G	T	T	T	T	A	T	G	C	T	T	A	G	A	A	C	A	T	A	T	A	T	G	G	C	C	T
Hap_3	1	FJ842472.1_Allahabad	G	A	T	T	T	A	T	C	T	G	G	A	T	T	A	C	T	G	G	T	G	T	T	T	T	A	T	G	C	T	T	A	G	A	A	C	A	T	A	T	A	T	G	G	C	C	T
Hap_4	1	GQ466584.1_Uttarpradesh	G	T	T	T	T	A	C	C	A	G	G	A	T	T	A	C	A	G	G	T	G	A	T	T	T	G	T	G	T	T	T	A	G	A	A	C	T	T	A	T	A	T	G	G	C	T	T
Hap_5	1	MN163118.1_Punjab	C	A	G	C	C	T	A	T	G	T	C	T	C	C	G	A	T	A	T	C	T	C	C	C	G	A	A	A	T	A	G	C	C	T	T	T	A	C	C	C	C	C	T	A	T	T	A
Hap_6	1	MN562465.1_Haryana	C	A	G	C	C	T	A	T	G	T	C	T	C	C	G	A	T	A	T	C	T	C	C	C	G	A	A	A	T	A	G	C	C	T	T	T	A	C	C	C	C	C	T	A	T	T	A
Hap_7	1	MN562465.1_Haryana	C	A	G	C	C	T	A	T	G	T	C	T	C	C	G	A	C	A	T	C	T	C	C	C	G	A	A	A	T	A	G	C	C	T	T	T	A	C	C	C	C	C	T	A	T	T	A
Hap_8	1	MT679549.1_Punjab	C	A	G	C	C	T	A	T	G	T	C	T	C	C	G	A	T	A	T	C	T	C	C	C	G	A	A	A	T	A	G	T	C	T	T	T	A	C	C	C	C	C	T	A	T	T	A
Hap_9	1	MW522614.1_Kerala	C	A	G	C	C	T	A	T	G	T	C	T	C	C	G	A	T	A	T	C	T	C	C	C	G	A	A	A	T	A	G	C	C	T	T	T	A	C	C	C	C	C	T	A	T	T	A
[truncated: 117 more columns]

## Sheet: H. ligurriens
Haplotype	individuals No	Individuals Name	1	2	3	4	5	6	7	8	9	10	11	12	13	14	15	16	17	18	19	20	21	22	23	24	25	26	27	28	29	30
Hap_1_B	13	IFOG2A_VCRC, IFOG3AF_VCRC, JN014893.1_Malaysia, EU880206.1_Korea, JN014895.1_Malaysia, KF037968.1_China, JN604563.1_China, OQ519774.1_China, KY001907.1_China, KR921670.1_Thailand, KF562104.1_Malaysia, KJ496773.1_Malaysia, MK038737.1_Chennai	T	T	C	A	C	T	T	A	C	A	C	T	A	A	C	A	A	C	T	A	T	A	A	T	A	T	T	C	A	T
Hap_2_B	1	IIF4_VCRC	T	T	C	A	C	T	T	A	C	A	C	T	A	A	C	A	A	C	T	A	T	A	G	T	A	C	T	C	A	T
Hap_3_B	1	DQ345092.1_China	T	T	C	A	C	T	T	A	C	A	C	T	A	A	C	A	A	C	T	G	T	A	A	T	A	T	T	T	A	T
Hap_4_B	1	DQ453493.1_USA	A	C	T	T	T	C	C	T	T	T	T	C	T	T	T	T	T	C	A	A	A	G	A	A	T	T	A	C	T	A
Hap_5_B	1	AY097334.1_Taiwan	A	C	T	T	T	C	C	T	T	T	T	C	T	T	T	T	T	T	A	A	A	G	A	A	T	T	G	C	T	A
Hap_6_B	1	KM268792.1_Bangalore	T	T	C	A	C	T	T	A	C	A	C	T	A	A	C	A	A	C	T	A	T	A	A	T	A	C	T	C	A	T

## Sheet: S. peregrina
Haplotype	Individuals No	Individuals Name	1	2	3	4	5	6	7	8	9	10	11	12	13	14	15	16	17	18	19	20	21	22	23	24	25	26	27	28	29	30	31	32	33	34	35	36	37	38	39	40	41	42	43	44	45	46	47
Hap_1	3	IFOG4A_VCRC, KT353007.1_Maharastra, OR143406.1_Karnataka	G	A	C	A	A	A	T	T	A	T	A	A	T	G	T	A	T	T	G	T	T	A	C	C	T	C	A	G	C	C	T	T	T	A	T	A	T	A	A	T	T	T	T	T	T	A	T
Hap_2	4	IRF3_VCRC, IIRF4_VCRC, F1IRM1F_VCRC, IIRM2_VCRC	G	A	C	A	A	A	T	T	A	T	A	A	T	G	T	A	T	T	G	T	T	A	C	C	T	C	A	G	C	C	T	T	T	A	T	A	T	A	A	T	T	T	T	T	T	A	T
Hap_3	1	IFOGM1_VCRC	G	A	C	A	A	A	T	T	A	T	A	A	T	G	T	A	T	T	G	T	T	A	C	C	T	C	A	G	C	C	T	T	T	A	T	A	T	A	A	T	T	T	T	T	T	A	T
Hap_4	2	JN604569.1_China, KY001833.1_China	T	A	C	T	T	A	C	A	G	A	C	A	C	A	T	C	T	T	G	T	A	G	T	C	A	C	A	T	T	C	C	A	T	T	A	G	T	A	C	T	C	T	A	T	G	G	G
Hap_5	1	JX861412.1_Korea	T	A	C	T	T	A	C	A	G	A	C	A	C	A	T	C	T	T	G	T	A	G	T	C	A	C	A	T	T	C	C	A	T	T	A	G	T	A	C	T	C	T	A	T	G	G	G
Hap_6	2	KF037991.1_China, KC966393.1_China	T	A	C	T	T	A	C	A	G	A	C	A	C	A	T	C	T	T	G	T	A	G	T	C	A	C	A	T	T	C	C	A	T	T	A	G	T	A	C	T	C	T	A	T	G	G	G
Hap_7	3	EF405928.1_Malaysia, OQ519759.1_China, JX495051.1_Punjab	G	A	C	A	A	A	T	T	A	T	A	A	C	G	T	A	T	T	G	T	T	A	C	C	T	C	A	G	C	C	T	T	T	A	T	A	T	A	A	T	T	T	T	T	T	A	T
Hap_8	6	JX187394.1_Malaysia, KJ496791.1_Malaysia, KF562108.1_Malaysia, JN869984.1_Malaysia, KC249721.1_Egypt, JX507334.1_Punjab	T	A	C	T	T	A	C	A	G	A	C	A	C	T	T	C	T	T	G	T	A	G	T	C	A	C	A	T	T	C	C	A	T	T	A	G	T	A	C	T	C	T	A	T	A	G	G
Hap_9	1	EU815029.1_China	A	C	T	C	A	G	G	G	G	T	C	C	A	A	A	A	A	C	A	A	A	A	T	A	T	G	T	G	T	A	T	A	G	A	A	T	G	G	G	C	C	C	T	C	C	C	C
Hap_10	1	MH686501.2_Thailand	T	A	C	T	T	A	C	A	G	A	C	A	C	A	T	C	T	T	G	T	A	G	T	C	A	C	A	T	T	C	C	A	T	T	A	G	T	A	C	T	C	T	A	T	G	G	G
[truncated: 42 more columns]
